# Supplementary material for: A proteomic approach for the identification of novel lysine methyltransferase substrates
Source: Epigenetics Chromatin. 2011 Oct 24;4:19. doi: 10.1186/1756-8935-4-19 (PMC3212905; doi:10.1186/1756-8935-4-19)
Supplement: Additional file 4 — Subcellular localization of SET domain-containing SETD6 and SETD7 substrates represented in Additional file 3, Figure S3. [file 1756-8935-4-19-S4.XLS]

## Sheet: subcellular localization
Subcellular localization of substrates represented in Figure S3
SETD6 Positive Hits												SETD7 Fluorescence Assay - Positive Hits
Fluorescence	Radioactive	Union	ID	Name	NameOnly	Accession	Swissprot ID	Localization				ID	Name	NameOnly	Accession	Swissprot ID	Localization
X		X	B05R09C11	SNURF - SNRPN upstream reading frame (SNURF), transcript variant 1	SNURF	NM_005678.3	Q9Y675	Nuclear				B07R03C21	PRKRIP1 - PRKR interacting protein 1 (IL11 inducible) (PRKRIP1)	PRKRIP1	BC014298.1	Q96CF8	Nuclear
X		X	B07R16C07	ZSCAN5 - zinc finger and SCAN domain containing 5 (ZSCAN5)	ZSCAN5	NM_024303.1	Q9BUG6	Nuclear				B07R09C19	RPS6KB2 - ribosomal protein S6 kinase, 70kDa, polypeptide 2 (RPS6KB2)	RPS6KB2	BC006106.1	Q9UBS0	Nuclear
	X	X	B11R12C01	DNTT - deoxynucleotidyltransferase, terminal (DNTT), transcript variant 1	DNTT	NM_004088.1	P04053	Nuclear				B07R16C07	ZSCAN5 - zinc finger and SCAN domain containing 5 (ZSCAN5)	ZSCAN5	NM_024303.1	Q9BUG6	Nuclear
X		X	B13R10C03	CIRH1A - cirrhosis, autosomal recessive 1A (cirhin) (CIRH1A)	CIRH1A	BC009348.2	Q969X6	Nuclear				B08R10C01	CHEK2 - Serine/threonine-protein kinase Chk2	CHEK2	NM_007194.1	O96017	Nuclear
	X	X	B15R07C11	HSPC111 - hypothetical protein HSPC111 (HSPC111)	HSPC111	BC040106.1	Q9Y3C1	Nuclear				B09R04C03	CHD2 - chromodomain helicase DNA binding protein 2 (CHD2)	CHD2	BC007347.2	O14647	Nuclear
X		X	B15R14C21	THRAP6 - mediator complex subunit 30 (MED30)	THRAP6	NM_080651.1	Q96HR3	Nuclear				B10R18C07	HIST1H2BH - Histone H2B type 1-H	HIST1H2BH	NM_003524.2	Q93079	Nuclear
	X	X	B16R09C15	NOLA2 - nucleolar protein family A, member 2 (H/ACA small nucleolar RNPs) (NOLA2), transcript variant 1	NOLA2	NM_017838.2	Q9NX24	Nuclear				B12R07C01	ASCL3 - achaete-scute complex homolog 3 (Drosophila) (ASCL3)	ASCL3	NM_020646.1	Q9NQ33	Nuclear
	X	X	B16R20C11	TAF1B - TATA box binding protein (TBP)-associated factor, RNA polymerase I, B, 63kDa (TAF1B)	TAF1B	BC018137.1	Q53T94	Nuclear				B12R08C03	SNFT - Jun dimerization protein p21SNFT (SNFT)	SNFT	NM_018664.1	Q9NR55	Nuclear
X		X	B17R16C11	WAC - WW domain containing adaptor with coiled-coil (WAC)	WAC	BC010356.1	Q9BTA9	Nuclear				B13R15C11	RBM23 - RNA binding motif protein 23 (RBM23), transcript variant 2	RBM23	NM_018107.2	Q86U06	Nuclear
	X	X	B18R07C13	DNAJC8 - DnaJ homolog subfamily C member 8	DNAJC8	NM_014280.1	O75937	Nuclear				B14R13C15	ISY1 - Pre-mRNA-splicing factor ISY1 homolog	ISY1	BC004122.1	Q9ULR0	Nuclear
	X	X	B19R07C15	HP1BP3 - heterochromatin protein 1, binding protein 3 (HP1BP3)	HP1BP3	NM_016287.2	Q5SSJ5	Nuclear				B14R19C21	HOXA1 - homeobox A1 (HOXA1), transcript variant 1	HOXA1	NM_005522.3	P49639	Nuclear
X		X	B21R14C11	SSBP3 - single stranded DNA binding protein 3 (SSBP3), transcript variant 2	SSBP3	NM_018070.2	Q5T860	Nuclear				B15R03C13	POLR3F - polymerase (RNA) III (DNA directed) polypeptide F, 39 kDa (POLR3F)	POLR3F	NM_006466.1	Q9H1D9	Nuclear
X		X	B22R05C13	ORC6L - origin recognition complex, subunit 6 like (yeast) (ORC6L)	ORC6L	NM_014321.2	Q9Y5N6	Nuclear				B15R07C11	HSPC111 - hypothetical protein HSPC111 (HSPC111)	HSPC111	BC040106.1	Q9Y3C1	Nuclear
X		X	B22R07C15	SOX5 - SRY (sex determining region Y)-box 5 (SOX5), transcript variant 3	SOX5	NM_178010.1	P35711	Nuclear				B17R03C21	ZMYM5 - zinc finger, MYM-type 5 (ZMYM5)	ZMYM5	BC007048.1	Q9UJ78	Nuclear
	X	X	B22R17C01	VCY - variable charge, Y-linked 1B (VCY)	VCY	BC056508.1	O14598	Nuclear				B18R06C17	ZNF483 - zinc finger protein 483 (ZNF483)	ZNF483	BC065738.1	Q8TF39	Nuclear
X		X	B23R15C07	SOX5 - Transcription factor SOX-5	SOX5	BC029220.1	P35711	Nuclear				B19R18C13	LEMD1 - LEM domain-containing protein 1	LEMD1	BC036636.2	Q68G75	Nuclear
	X	X	B23R19C21	BBX - bobby sox homolog (Drosophila) (BBX)	BBX	NM_020235.2	Q8WY36	Nuclear				B20R09C03	LOC389458 - hypothetical gene supported by BC031661 (LOC389458)	LOC389458	BC031661.1	Q8N0T3	Nuclear
	X	X	B24R03C19	UBE2E2 - ubiquitin-conjugating enzyme E2E 2 (UBC4/5 homolog, yeast) (UBE2E2)	UBE2E2	NM_152653.1	Q96LR5	Nuclear				B21R20C17	SUHW2 - zinc finger protein 280B (SUHW2)	SUHW2	BC040020.2	Q86YH2	Nuclear
	X	X	B24R16C21	C8orf53 - chromosome 8 open reading frame 53 (C8orf53)	C8orf53	BC005955.1	Q9BRU9	Nuclear				B22R05C19	ESRRG - estrogen-related receptor gamma (ESRRG)	ESRRG	BC064700.1	P62508	Nuclear
X		X	B25R03C07	C1orf77 - chromosome 1 open reading frame 77 (C1orf77)	C1orf77	BC002733.2	Q9Y3Y2	Nuclear				B22R08C01	JMJD2D - jumonji domain containing 2D (JMJD2D)	JMJD2D	NM_018039.2	Q6B0I6	Nuclear
X		X	B25R06C15	SSBP3 - single stranded DNA binding protein 3 (SSBP3), transcript variant 1	SSBP3	NM_145716.2	Q9BWW4	Nuclear				B22R17C01	VCY - variable charge, Y-linked 1B (VCY)	VCY	BC056508.1	O14598	Nuclear
X		X	B25R07C15	TCEA1 - transcription elongation factor A (SII), 1 (TCEA1), transcript variant 1	TCEA1	NM_006756.2	P23193	Nuclear				B23R09C11	USP39 - ubiquitin specific peptidase 39 (USP39)	USP39	NM_006590.2	Q53GS9	Nuclear
X		X	B25R08C21	TCEA2 - transcription elongation factor A (SII), 2 (TCEA2), transcript variant 2	TCEA2	NM_198723.1	Q15560	Nuclear				B26R18C03	YPEL4 - Protein yippee-like 4	YPEL4	NM_145008.1	Q96NS1	Nuclear
X	X	X	B25R18C19	SFRS2 - splicing factor, arginine/serine-rich 2, mRNA (cDNA clone MGC:87440 IMAGE:4837392), complete cds	SFRS2	BC066958.1	Q6NXQ0	Nuclear				B31R07C21	BAZ2B - bromodomain adjacent to zinc finger domain, 2B, mRNA (cDNA clone IMAGE:4290975), complete cds.	BAZ2B	BC012576.1	Q3B7K5	Nuclear
X		X	B26R09C05	ZNF434 - zinc finger protein 434 (ZNF434)	ZNF434	BC002859.1	Q9BU74	Nuclear				B34R09C11	SFRS2B - splicing factor, arginine/serine-rich 2B (SFRS2B)	SFRS2B	BC057783.1	Q9BRL6	Nuclear
	X	X	B26R09C15	HIST2H2AC - histone cluster 2, H2ac (HIST2H2AC)	HIST2H2AC	NM_003517.2	Q16777	Nuclear				B34R17C01	TCEAL8 - transcription elongation factor A (SII)-like 8 (TCEAL8)	TCEAL8	BC035573.1	Q8IYN2	Nuclear
X		X	B26R12C07	CSRP2 - cysteine and glycine-rich protein 2 (CSRP2)	CSRP2	NM_001321.1	Q16527	Nuclear				B36R17C15	ZSCAN1 - zinc finger and SCAN domain containing 1 (ZSCAN1)	ZSCAN1	BC048099.1	Q8NBB4	Nuclear
	X	X	B28R05C03	PPIL2 - peptidylprolyl isomerase (cyclophilin)-like 2 (PPIL2), transcript variant 3	PPIL2	NM_148176.1	Q13356	Nuclear				B36R18C05	HIST1H2BO - Histone H2B type 1-O	HIST1H2BO	NM_003527.4	P23527	Nuclear
	X	X	B28R13C09	C14orf111 - rRNA-processing protein FCF1 homolog	C14orf111	BC022361.1	Q5RFQ0	Nuclear				B36R20C17	HIST2H2BE - Histone H2B type 1-N	HIST2H2BE	BC098112.1	Q99877	Nuclear
X		X	B28R13C13	POLR3C - polymerase (RNA) III (DNA directed) polypeptide C (62kD) (POLR3C)	POLR3C	NM_006468.3	Q9BUI4	Nuclear				B37R04C13	MBD5 - methyl-CpG binding domain protein 5 (MBD5)	MBD5	NM_018328.1	Q9P267	Nuclear
	X	X	B28R18C13	ASXL1 - additional sex combs like 1 (Drosophila) (ASXL1)	ASXL1	BC064984.1	Q8IXJ9	Nuclear				B38R03C05	TOX2 - TOX high mobility group box family member 2 (TOX2), transcript variant 3	TOX2	NM_032883.1	A8K1J1	Nuclear
	X	X	B28R20C21	VCX3A - Variable charge X-linked protein 3	VCX3A	BC098149.1	Q9NNX9	Nuclear				B38R06C11	ELOF1 - elongation factor 1 homolog (S. cerevisiae) (ELOF1)	ELOF1	NM_032377.2	P60002	Nuclear
	X	X	B29R10C09	WDR5 - WD repeat domain 5 (WDR5), transcript variant 1	WDR5	NM_017588.1	P61964	Nuclear				B39R11C21	SRrp35 - serine-arginine repressor protein (35 kDa) (SRrp35)	SRrp35	NM_080743.2	Q8WXF0	Nuclear
	X	X	B30R05C07	TEAD4 - Transcriptional enhancer factor TEF-3	TEAD4	BC015497.1	Q15561	Nuclear				B39R21C09	HES6 - Transcription cofactor HES-6	HES6	NM_018645.3	Q96HZ4	Nuclear
	X	X	B31R19C11	HIST2H2AB - histone cluster 2, H2ab (HIST2H2AB)	HIST2H2AB	NM_175065.2	Q8IUE6	Nuclear				B42R18C05	HIST1H2BD - Histone H2B type 1-D	HIST1H2BD	NM_021063.2	P58876	Nuclear
X		X	B33R03C01	RAD51AP1 - RAD51 associated protein 1 (RAD51AP1)	RAD51AP1	BC016330.1	Q96B01	Nuclear				B42R19C15	RPP14 - Ribonuclease P protein subunit p14	RPP14	NM_007042.1	O95059	Nuclear
X		X	B35R12C11	IXL - mediator complex subunit 29 (MED29)	IXL	BC019015.2	Q9NX70	Nuclear				B43R18C05	MED9 - mediator complex subunit 9 (MED9)	MED9	NM_018019.1	Q9NWA0	Nuclear
	X	X	B36R20C17	HIST2H2BE - Histone H2B type 1-N	HIST2H2BE	BC098112.1	Q99877	Nuclear				B45R18C07	PPP2R5C - protein phosphatase 2, regulatory subunit B', gamma isoform (PPP2R5C), transcript variant 4	PPP2R5C	NM_178588.1	Q13362	Nuclear
X		X	B37R04C13	MBD5 - methyl-CpG binding domain protein 5 (MBD5)	MBD5	NM_018328.1	Q9P267	Nuclear				B46R18C09	DBF4B - Protein DBF4 homolog B	DBF4B	NM_025104.2	Q8NFT6	Nuclear
X	X	X	B38R06C11	ELOF1 - elongation factor 1 homolog (S. cerevisiae) (ELOF1)	ELOF1	NM_032377.2	P60002	Nuclear				B47R02C19	NOL6 - nucleolar protein family 6 (RNA-associated) (NOL6)	NOL6	BC008298.1	Q9H6R4	Nuclear
	X	X	B40R19C05	SFRS5 - Splicing factor, arginine/serine-rich 5	SFRS5	NM_006925.2	Q13243	Nuclear				B47R10C03	POLE - polymerase (DNA directed), epsilon (POLE)	POLE	BC021559.1	Q07864	Nuclear
X		X	B48R18C01	TGIF2LX - Homeobox protein TGIF2LX	TGIF2LX	NM_138960.3	Q8IUE1	Nuclear				B02R20C15	MBIP - MAP3K12-binding inhibitory protein 1	MBIP	BC016821.1	Q9NS73	Nuclear & Extranuclear
	X	X	B02R08C21	RGS3 - regulator of G-protein signaling 3 (RGS3), transcript variant 4	RGS3	NM_134427.1	P49796	Nuclear & Extranuclear				B05R17C15	NUDT21 - nudix (nucleoside diphosphate linked moiety X)-type motif 21 (NUDT21)	NUDT21	NM_007006.1	O43809	Nuclear & Extranuclear
X	X	X	B02R18C03	SRP19 - Signal recognition particle 19 kDa protein	SRP19	NM_003135.1	P09132	Nuclear & Extranuclear				B06R18C19	NDEL1 - nudE nuclear distribution gene E homolog (A. nidulans)-like 1 (NDEL1)	NDEL1	BC026101.2	Q9GZM8	Nuclear & Extranuclear
X		X	B02R19C01	GTF2I - General transcription factor II-I	GTF2I	BC099907.1	P78347	Nuclear & Extranuclear				B06R20C13	NEK6 - NIMA (never in mitosis gene a)-related kinase 6 (NEK6)	NEK6	BC012761.1	Q9HC98	Nuclear & Extranuclear
	X	X	B02R21C07	ALKBH3 - Alpha-ketoglutarate-dependent dioxygenase alkB homolog 3	ALKBH3	BC103812.1	Q96Q83	Nuclear & Extranuclear				B06R21C05	ITGB3BP - Centromere protein R	ITGB3BP	NM_014288.2	Q13352	Nuclear & Extranuclear
X		X	B03R09C19	MAPKAPK5 - mitogen-activated protein kinase-activated protein kinase 5 (MAPKAPK5), transcript variant 1	MAPKAPK5	NM_003668.2	Q8IW41	Nuclear & Extranuclear				B07R14C07	PGDS - prostaglandin D2 synthase, hematopoietic (PGDS)	PGDS	NM_014485.1	O60760	Nuclear & Extranuclear
	X	X	B05R18C17	GSK3B - Glycogen synthase kinase-3 beta	GSK3B	BC012760.2	P49841	Nuclear & Extranuclear				B08R07C19	RNF4 - ring finger protein 4 (RNF4)	RNF4	NM_002938.2	P78317	Nuclear & Extranuclear
	X	X	B06R10C09	STK6 - Serine/threonine-protein kinase 6	STK6	BC006423.1	O14965	Nuclear & Extranuclear				B11R12C03	UBD - ubiquitin D (UBD)	UBD	BC012472.1	O15205	Nuclear & Extranuclear
X		X	B08R07C05	UNG - uracil-DNA glycosylase (UNG), transcript variant 2	UNG	NM_080911.1	P13051	Nuclear & Extranuclear				B11R13C11	PCBD1 - pterin-4 alpha-carbinolamine dehydratase/dimerization cofactor of hepatocyte nuclear factor 1 alpha (TCF1) (PCBD1)	PCBD1	NM_000281.1	P61457	Nuclear & Extranuclear
	X	X	B08R10C07	MAPKAPK3 - MAP kinase-activated protein kinase 3	MAPKAPK3	BC001662.1	Q16644	Nuclear & Extranuclear				B13R03C09	C6orf108 - chromosome 6 open reading frame 108 (C6orf108), transcript variant 1	C6orf108	NM_006443.2	O43598	Nuclear & Extranuclear
X	X	X	B10R06C05	CSNK2A2 - casein kinase 2, alpha prime polypeptide (CSNK2A2)	CSNK2A2	NM_001896.2	P19784	Nuclear & Extranuclear				B14R07C17	APRT - adenine phosphoribosyltransferase (APRT), transcript variant 1	APRT	NM_000485.1	P07741	Nuclear & Extranuclear
	X	X	B10R14C19	MAPKAPK3 - mitogen-activated protein kinase-activated protein kinase 3 (MAPKAPK3)	MAPKAPK3	NM_004635.2	Q16644	Nuclear & Extranuclear				B14R15C19	MAP2K3 - Dual specificity mitogen-activated protein kinase kinase 3	MAP2K3	NM_002756.2	P46734	Nuclear & Extranuclear
	X	X	B11R16C15	ZCCHC17 - zinc finger, CCHC domain containing 17 (ZCCHC17)	ZCCHC17	NM_016505.2	Q9NP64	Nuclear & Extranuclear				B14R21C09	RPS27L - 40S ribosomal protein S27-like protein	RPS27L	NM_015920.3	Q71UM5	Nuclear & Extranuclear
	X	X	B11R16C17	HMGB2 - high-mobility group box 2 (HMGB2)	HMGB2	NM_002129.2	P26583	Nuclear & Extranuclear				B15R02C11	MKNK1 - MAP kinase interacting serine/threonine kinase 1 (MKNK1), transcript variant 1	MKNK1	NM_003684.2	Q9BUB5	Nuclear & Extranuclear
	X	X	B14R08C21	RGS3 - Regulator of G-protein signaling 3	RGS3	BC019039.2	P49796	Nuclear & Extranuclear				B15R09C01	ALDH7A1 - aldehyde dehydrogenase 7 family, member A1 (ALDH7A1)	ALDH7A1	NM_001182.2	P49419	Nuclear & Extranuclear
X		X	B14R13C09	METTL1 - methyltransferase like 1 (METTL1), transcript variant 1	METTL1	NM_005371.2	Q9UBP6	Nuclear & Extranuclear				B15R09C21	CENPQ - centromere protein Q (CENPQ)	CENPQ	NM_018132.3	Q7L2Z9	Nuclear & Extranuclear
X	X	X	B14R21C09	RPS27L - 40S ribosomal protein S27-like protein	RPS27L	NM_015920.3	Q71UM5	Nuclear & Extranuclear				B16R17C01	GALNT3 - UDP-N-acetyl-alpha-D-galactosamine:polypeptide N-acetylgalactosaminyltransferase 3 (GalNAc-T3) (GALNT3)	GALNT3	BC056246.1	Q14435	Nuclear & Extranuclear
	X	X	B19R03C19	SFRS1 - splicing factor, arginine/serine-rich 1 (splicing factor 2, alternate splicing factor) (SFRS1), transcript variant 1	SFRS1	NM_006924.3	Q07955	Nuclear & Extranuclear				B17R17C13	EIF4EBP3 - eukaryotic translation initiation factor 4E binding protein 3 (EIF4EBP3)	EIF4EBP3	NM_003732.1	O60516	Nuclear & Extranuclear
X		X	B19R04C03	APEX2 - APEX nuclease (apurinic/apyrimidinic endonuclease) 2 (APEX2), nuclear gene encoding mitochondrial protein	APEX2	NM_014481.2	Q9UBZ4	Nuclear & Extranuclear				B18R03C19	EXOSC3 - exosome component 3 (EXOSC3)	EXOSC3	BC002437.1	Q9NQT5	Nuclear & Extranuclear
	X	X	B19R15C05	EDF1 - endothelial differentiation-related factor 1 (EDF1), transcript variant alpha	EDF1	NM_003792.1	O60869	Nuclear & Extranuclear				B18R06C19	CRYBA1 - crystallin, beta A1 (CRYBA1)	CRYBA1	NM_005208.3	P05813	Nuclear & Extranuclear
	X	X	B20R06C19	FGF12 - fibroblast growth factor 12 (FGF12), transcript variant 1	FGF12	NM_021032.2	P61328	Nuclear & Extranuclear				B18R12C13	ASPA - aspartoacylase (Canavan disease) (ASPA)	ASPA	NM_000049.1	P45381	Nuclear & Extranuclear
X		X	B21R06C15	STK40 - serine/threonine kinase 40 (STK40)	STK40	NM_032017.1	Q8N2I9	Nuclear & Extranuclear				B19R04C03	APEX2 - APEX nuclease (apurinic/apyrimidinic endonuclease) 2 (APEX2), nuclear gene encoding mitochondrial protein	APEX2	NM_014481.2	Q9UBZ4	Nuclear & Extranuclear
	X	X	B21R19C15	FEN1 - flap structure-specific endonuclease 1 (FEN1)	FEN1	NM_004111.4	P39748	Nuclear & Extranuclear				B20R14C01	HINT1 - histidine triad nucleotide binding protein 1 (HINT1)	HINT1	NM_005340.1	P49773	Nuclear & Extranuclear
X		X	B22R02C15	CAMKK1 - Calcium/calmodulin-dependent protein kinase kinase 1	CAMKK1	NM_172207.1	Q8N5S9	Nuclear & Extranuclear				B21R06C15	STK40 - serine/threonine kinase 40 (STK40)	STK40	NM_032017.1	Q8N2I9	Nuclear & Extranuclear
X		X	B22R09C19	AURKB - Serine/threonine-protein kinase 12	AURKB	BC000442.1	Q96GD4	Nuclear & Extranuclear				B21R15C07	MAP2K3 - mitogen-activated protein kinase kinase 3 (MAP2K3), transcript variant B	MAP2K3	NM_145109.1	P46734	Nuclear & Extranuclear
X	X	X	B22R18C09	UBD - Ubiquitin D	UBD	NM_006398.2	O15205	Nuclear & Extranuclear				B22R08C19	NME1 - non-metastatic cells 1, protein (NM23A) expressed in (NME1), transcript variant 1	NME1	NM_198175.1	P15531	Nuclear & Extranuclear
	X	X	B24R07C17	POLB - polymerase (DNA directed), beta (POLB)	POLB	NM_002690.1	P06746	Nuclear & Extranuclear				B22R09C19	AURKB - Serine/threonine-protein kinase 12	AURKB	BC000442.1	Q96GD4	Nuclear & Extranuclear
	X	X	B24R09C19	CSNK2A1 - Casein kinase II subunit alpha	CSNK2A1	BC011668.1	P68400	Nuclear & Extranuclear				B23R12C05	ASS1 - argininosuccinate synthetase 1 (ASS1), transcript variant 2	ASS1	NM_054012.1	P00966	Nuclear & Extranuclear
X		X	B28R17C07	SMNDC1 - survival motor neuron domain containing 1 (SMNDC1)	SMNDC1	BC011234.1	O75940	Nuclear & Extranuclear				B27R19C01	ASRGL1 - L-asparaginase	ASRGL1	BC093070.1	Q7L266	Nuclear & Extranuclear
X		X	B29R10C03	MRPL19 - mitochondrial ribosomal protein L19 (MRPL19), nuclear gene encoding mitochondrial protein	MRPL19	NM_014763.2	P49406	Nuclear & Extranuclear				B28R03C05	RNF7 - ring finger protein 7 (RNF7), transcript variant 1	RNF7	NM_014245.1	Q9UBF6	Nuclear & Extranuclear
	X	X	B30R18C19	NOL7 - nucleolar protein 7, 27kDa (NOL7)	NOL7	NM_016167.3	Q9UMY1	Nuclear & Extranuclear				B28R09C07	GLRX2 - glutaredoxin 2 (GLRX2)	GLRX2	BC028113.1	Q9NS18	Nuclear & Extranuclear
X	X	X	B32R02C19	MAPKAPK5 - mitogen-activated protein kinase-activated protein kinase 5 (MAPKAPK5), transcript variant 1	MAPKAPK5	NM_003668.2	Q8IW41	Nuclear & Extranuclear				B29R04C13	RPL23A - ribosomal protein L23a (RPL23A)	RPL23A	NM_000984.2	P62750	Nuclear & Extranuclear
X		X	B32R05C01	PSMB1 - proteasome (prosome, macropain) subunit, beta type, 1 (PSMB1)	PSMB1	NM_002793.2	P20618	Nuclear & Extranuclear				B29R06C21	WDR55 - WD repeat domain 55 (WDR55)	WDR55	NM_017706.3	Q9H6Y2	Nuclear & Extranuclear
	X	X	B32R07C17	BCL11A - B-cell CLL/lymphoma 11A (zinc finger protein) (BCL11A), transcript variant 3	BCL11A	NM_138559.1	Q9H165	Nuclear & Extranuclear				B30R05C11	FAM96B - family with sequence similarity 96, member B (FAM96B)	FAM96B	NM_016062.1	Q9Y3D0	Nuclear & Extranuclear
X	X	X	B32R09C11	PLK1 - polo-like kinase 1 (Drosophila) (PLK1)	PLK1	NM_005030.2	P53350	Nuclear & Extranuclear				B30R06C17	MLX - MAX-like protein X (MLX), transcript variant 2	MLX	NM_198204.1	Q9UH92	Nuclear & Extranuclear
	X	X	B32R10C07	CSNK2A1 - casein kinase 2, alpha 1 polypeptide (CSNK2A1), transcript variant 2	CSNK2A1	NM_001895.1	P19139	Nuclear & Extranuclear				B30R09C03	GAPDH - glyceraldehyde-3-phosphate dehydrogenase (GAPDH)	GAPDH	NM_002046.2	P04406	Nuclear & Extranuclear
X	X	X	B33R02C19	PIN4 - protein (peptidylprolyl cis/trans isomerase) NIMA-interacting, 4 (parvulin) (PIN4)	PIN4	NM_006223.1	Q9Y237	Nuclear & Extranuclear				B30R09C17	AURKC - Serine/threonine-protein kinase 13	AURKC	NM_003160.1	Q9UQB9	Nuclear & Extranuclear
X		X	B33R21C09	PRKAG2 - protein kinase, AMP-activated, gamma 2 non-catalytic subunit (PRKAG2), transcript variant a, mRNA.	PRKAG2	NM_016203.2	Q9UGJ0	Nuclear & Extranuclear				B30R21C15	YAF2 - YY1-associated factor 2	YAF2	NM_001012424.1	Q8IY57	Nuclear & Extranuclear
X		X	B34R03C13	LSM4 - LSM4 homolog, U6 small nuclear RNA associated (S. cerevisiae) (LSM4)	LSM4	NM_012321.1	Q9Y4Z0	Nuclear & Extranuclear				B31R03C11	TPI1 - triosephosphate isomerase 1 (TPI1)	TPI1	NM_000365.2	P60174	Nuclear & Extranuclear
	X	X	B34R10C09	CASK - Peripheral plasma membrane protein CASK	CASK	NM_003688.1	Q62915	Nuclear & Extranuclear				B32R08C05	GLRX2 - glutaredoxin 2 (GLRX2), transcript variant 2	GLRX2	NM_197962.1	Q9NS18	Nuclear & Extranuclear
	X	X	B35R19C01	HMGN1 - Non-histone chromosomal protein HMG-14	HMGN1	BC070154.1	P05114	Nuclear & Extranuclear				B32R09C11	PLK1 - polo-like kinase 1 (Drosophila) (PLK1)	PLK1	NM_005030.2	P53350	Nuclear & Extranuclear
	X	X	B36R02C17	THEX1 - three prime histone mRNA exonuclease 1 (THEX1)	THEX1	NM_153332.2	Q8IV48	Nuclear & Extranuclear				B32R17C01	SPANXC - SPANX family, member C (SPANXC)	SPANXC	BC054023.1	Q9NY87	Nuclear & Extranuclear
X		X	B37R13C05	PLSCR1 - phospholipid scramblase 1 (PLSCR1)	PLSCR1	BC017901.1	O15162	Nuclear & Extranuclear				B32R19C05	DFFB - DNA fragmentation factor subunit beta	DFFB	NM_001004286.1	O76075	Nuclear & Extranuclear
X		X	B38R09C19	PLK1 - Serine/threonine-protein kinase PLK1	PLK1	BC002369.1	P53350	Nuclear & Extranuclear				B33R02C19	PIN4 - protein (peptidylprolyl cis/trans isomerase) NIMA-interacting, 4 (parvulin) (PIN4)	PIN4	NM_006223.1	Q9Y237	Nuclear & Extranuclear
X		X	B38R18C07	EXOSC3 - Exosome complex exonuclease RRP40	EXOSC3	NM_001002269.1	Q9NQT5	Nuclear & Extranuclear				B33R03C17	SPANXE - SPANX family, member E (SPANXE)	SPANXE	BC005382.1	Q8TAD1	Nuclear & Extranuclear
X		X	B39R07C13	RBM22 - Pre-mRNA-splicing factor RBM22	RBM22	NM_018047.1	Q9NW64	Nuclear & Extranuclear				B33R09C19	MAP2K3 - Dual specificity mitogen-activated protein kinase kinase 3	MAP2K3	NM_002756.2	P46734	Nuclear & Extranuclear
	X	X	B39R08C21	PSMD4 - proteasome (prosome, macropain) 26S subunit, non-ATPase, 4 (PSMD4), transcript variant 2	PSMD4	NM_153822.1	P55036	Nuclear & Extranuclear				B33R18C09	RCHY1 - ring finger and CHY zinc finger domain containing 1 (RCHY1)	RCHY1	BC047393.1	Q96PM5	Nuclear & Extranuclear
	X	X	B40R07C17	MAP2 - microtubule-associated protein 2 (MAP2), transcript variant 2	MAP2	NM_031845.1	P11137	Nuclear & Extranuclear				B33R21C09	PRKAG2 - protein kinase, AMP-activated, gamma 2 non-catalytic subunit (PRKAG2), transcript variant a, mRNA.	PRKAG2	NM_016203.2	Q9UGJ0	Nuclear & Extranuclear
X		X	B40R15C15	CAMK1D - calcium/calmodulin-dependent protein kinase ID (CAMK1D), transcript variant 1	CAMK1D	NM_020397.1	Q8IU85	Nuclear & Extranuclear				B34R12C09	S100A13 - S100 calcium binding protein A13 (S100A13), transcript variant 2	S100A13	NM_005979.1	Q99584	Nuclear & Extranuclear
X		X	B42R04C17	QKI - quaking homolog, KH domain RNA binding (mouse) (QKI), transcript variant 1	QKI	NM_006775.1	Q96PU8	Nuclear & Extranuclear				B34R15C07	ISOC2 - isochorismatase domain containing 2 (ISOC2)	ISOC2	BC017344.1	Q96AB3	Nuclear & Extranuclear
X	X	X	B43R08C03	VRK1 - vaccinia related kinase 1 (VRK1)	VRK1	NM_003384.1	Q99986	Nuclear & Extranuclear				B34R17C13	VBP1 - von Hippel-Lindau binding protein 1 (VBP1)	VBP1	NM_003372.3	P61758	Nuclear & Extranuclear
X		X	B43R08C13	ANAPC11 - Anaphase-promoting complex subunit 11	ANAPC11	NM_001002244.1	Q5R8A2	Nuclear & Extranuclear				B34R18C01	HINT3 - histidine triad nucleotide binding protein 3 (HINT3), mRNA	HINT3	NM_138571.3	Q8N0Y9	Nuclear & Extranuclear
	X	X	B44R03C11	HMGN3 - high mobility group nucleosomal binding domain 3 (HMGN3), transcript variant 2	HMGN3	NM_138730.1	Q15651	Nuclear & Extranuclear				B34R18C21	PRKAG2 - protein kinase, AMP-activated, gamma 2 non-catalytic subunit (PRKAG2), transcript variant c, mRNA.	PRKAG2	NM_001040633.1	Q9UGJ0	Nuclear & Extranuclear
X	X	X	B44R08C15	DFFB - DNA fragmentation factor, 40kDa, beta polypeptide (caspase-activated DNase) (DFFB), transcript variant 3	DFFB	NM_001004285.1	O76075	Nuclear & Extranuclear				B35R03C21	RBPMS - RNA binding protein with multiple splicing (RBPMS)	RBPMS	BC003608.1	Q93062	Nuclear & Extranuclear
	X	X	B44R09C17	AURKA - aurora kinase A (AURKA), transcript variant 2	AURKA	NM_003600.1	O14965	Nuclear & Extranuclear				B36R14C15	CUTC - cutC copper transporter homolog (E. coli) (CUTC)	CUTC	BC021105.1	Q9NTM9	Nuclear & Extranuclear
	X	X	B45R02C19	APEX1 - APEX nuclease (multifunctional DNA repair enzyme) 1 (APEX1), transcript variant 1	APEX1	NM_001641.2	P27695	Nuclear & Extranuclear				B36R19C01	RCHY1 - RING finger and CHY zinc finger domain-containing protein 1	RCHY1	BC031057.1	Q96PM5	Nuclear & Extranuclear
X		X	B45R08C01	UFD1L - ubiquitin fusion degradation 1 like (yeast) (UFD1L), transcript variant 1, mRNA.	UFD1L	NM_005659.1	Q541A5	Nuclear & Extranuclear				B37R16C13	RPA1 - replication protein A1, 70kDa (RPA1)	RPA1	NM_002945.2	P27694	Nuclear & Extranuclear
X		X	B45R19C01	RBPMS - RNA-binding protein with multiple splicing	RBPMS	NM_001008711.1	Q93062	Nuclear & Extranuclear				B38R09C19	PLK1 - Serine/threonine-protein kinase PLK1	PLK1	BC002369.1	P53350	Nuclear & Extranuclear
X		X	B46R07C01	PIN4 - protein (peptidylprolyl cis/trans isomerase) NIMA-interacting, 4 (parvulin) (PIN4)	PIN4	NM_006223.2	Q9Y237	Nuclear & Extranuclear				B38R14C07	DUSP12 - dual specificity phosphatase 12 (DUSP12)	DUSP12	NM_007240.1	Q9UNI6	Nuclear & Extranuclear
X		X	B47R03C15	PSIP1 - PC4 and SFRS1 interacting protein 1 (PSIP1)	PSIP1	BC033817.1	O75475	Nuclear & Extranuclear				B38R20C19	PGAM2 - Phosphoglycerate mutase 2	PGAM2	BC001904.1	P15259	Nuclear & Extranuclear
	X	X	B47R17C17	SRP19 - signal recognition particle 19kDa (SRP19)	SRP19	BC010947.1	P09132	Nuclear & Extranuclear				B38R21C05	THRA - Thyroid hormone receptor alpha	THRA	NM_003250.2	P10827	Nuclear & Extranuclear
	X	X	B01R13C07	CDC42SE1 - CDC42 small effector 1 (CDC42SE1), transcript variant 2	CDC42SE1	NM_020239.2	Q9NRR8	Extranuclear				B39R17C17	DUSP18 - Dual specificity protein phosphatase 18	DUSP18	BC028724.1	Q5R8X2	Nuclear & Extranuclear
	X	X	B01R20C15	RPL41 - ribosomal protein L41 (RPL41), transcript variant 1	RPL41	NM_021104.1	P62945	Extranuclear				B40R08C05	MLX - MAX-like protein X (MLX), transcript variant 1	MLX	NM_198205.1	A8K2J3	Nuclear & Extranuclear
X		X	B05R03C05	CENTA2 - centaurin, alpha 2 (CENTA2)	CENTA2	BC033758.1	Q9NPF8	Extranuclear				B42R03C13	H3F3B - H3 histone, family 3B (H3.3B) (H3F3B)	H3F3B	NM_005324.3	P84243	Nuclear & Extranuclear
	X	X	B05R14C19	MCTS1 - malignant T cell amplified sequence 1 (MCTS1)	MCTS1	NM_014060.1	Q9ULC4	Extranuclear				B42R14C15	FOXP1 - forkhead box P1 (FOXP1)	FOXP1	BC005055.1	Q9H334	Nuclear & Extranuclear
X		X	B10R06C17	LATS1 - LATS, large tumor suppressor, homolog 1 (Drosophila) (LATS1)	LATS1	BC015665.2	O95835	Extranuclear				B42R17C11	TPI1 - triosephosphate isomerase 1 (TPI1)	TPI1	BC017917.1	P60174	Nuclear & Extranuclear
X	X	X	B10R08C07	RPL39L - ribosomal protein L39-like (RPL39L)	RPL39L	NM_052969.1	Q96EH5	Extranuclear				B43R08C03	VRK1 - vaccinia related kinase 1 (VRK1)	VRK1	NM_003384.1	Q99986	Nuclear & Extranuclear
X	X	X	B10R18C03	RPS28 - 40S ribosomal protein S28	RPS28	NM_001031.4	P62857	Extranuclear				B43R08C13	ANAPC11 - Anaphase-promoting complex subunit 11	ANAPC11	NM_001002244.1	Q5R8A2	Nuclear & Extranuclear
	X	X	B10R21C03	STAU1 - Double-stranded RNA-binding protein Staufen homolog 1	STAU1	NM_004602.2	O95793	Extranuclear				B43R20C09	CDC7 - Cell division cycle 7-related protein kinase	CDC7	NM_003503.2	P16591	Nuclear & Extranuclear
	X	X	B11R03C15	RPL36A - ribosomal protein L36a (RPL36A)	RPL36A	NM_021029.3	P83881	Extranuclear				B02R15C05	ABCF2 - ATP-binding cassette, sub-family F (GCN20), member 2 (ABCF2), nuclear gene encoding mitochondrial protein, transcript variant 1	ABCF2	NM_007189.1	Q9UG63	Extranuclear
X		X	B12R09C09	DUSP15 - dual specificity phosphatase 15 (DUSP15)	DUSP15	BC056911.1	Q9H1R2	Extranuclear				B02R17C19	ECHS1 - Enoyl-CoA hydratase, mitochondrial	ECHS1	NM_004092.2	P30084	Extranuclear
	X	X	B12R18C09	NEK7 - NIMA (never in mitosis gene a)- related kinase 7 (NEK7)	NEK7	NM_133494.1	Q8TDX7	Extranuclear				B03R09C03	PELI1 - pellino homolog 1 (Drosophila) (PELI1)	PELI1	BC011419.1	Q96FA3	Extranuclear
X		X	B12R19C07	PRKRA - Interferon-inducible double stranded RNA-dependent protein kinase activator A	PRKRA	NM_003690.3	O75569	Extranuclear				B05R18C13	ADH7 - Alcohol dehydrogenase class 4 mu/sigma chain	ADH7	NM_000673.3	P40394	Extranuclear
X		X	B13R06C17	RGS8 - regulator of G-protein signaling 8 (RGS8), transcript variant 1	RGS8	NM_033345.1	P57771	Extranuclear				B06R04C01	NIF3L1 - NIF3 NGG1 interacting factor 3-like 1 (S. pombe) (NIF3L1)	NIF3L1	BC007654.1	Q9GZT8	Extranuclear
X		X	B15R06C09	TWF1 - twinfilin, actin-binding protein, homolog 1 (Drosophila) (TWF1)	TWF1	NM_002822.3	Q12792	Extranuclear				B06R20C15	ETNK1 - Ethanolamine kinase 1	ETNK1	NM_018638.4	Q9HBU6	Extranuclear
	X	X	B15R18C21	RGS8 - Regulator of G-protein signaling 8	RGS8	BC069677.1	P57771	Extranuclear				B08R09C03	PPCDC - phosphopantothenoylcysteine decarboxylase (PPCDC)	PPCDC	BC014409.1	Q96CD2	Extranuclear
X		X	B17R03C11	FARSA - phenylalanyl-tRNA synthetase, alpha subunit (FARSA)	FARSA	NM_004461.1	Q9Y285	Extranuclear				B08R21C07	GLO1 - Lactoylglutathione lyase	GLO1	NM_006708.1	Q04760	Extranuclear
X		X	B17R19C05	ACOX1 - acyl-Coenzyme A oxidase 1, palmitoyl (ACOX1)	ACOX1	BC010425.1	Q15067	Extranuclear				B09R03C05	PGAM1 - phosphoglycerate mutase 1 (brain) (PGAM1)	PGAM1	NM_002629.2	P18669	Extranuclear
X		X	B18R18C01	RIT2 - GTP-binding protein Rit2	RIT2	NM_002930.1	Q99578	Extranuclear				B09R12C05	RAB37 - RAB37, member RAS oncogene family (RAB37)	RAB37	BC016615.1	Q96AX2	Extranuclear
	X	X	B18R21C19	DDX6 - Probable ATP-dependent RNA helicase DDX6	DDX6	NM_004397.3	P26196	Extranuclear				B09R19C19	GSTA1 - glutathione S-transferase A1 (GSTA1)	GSTA1	BC053578.1	P08263	Extranuclear
X		X	B20R04C05	MTMR1 - myotubularin related protein 1 (MTMR1)	MTMR1	BC011250.1	Q96FD1	Extranuclear				B10R03C03	SCD - stearoyl-CoA desaturase (delta-9-desaturase) (SCD)	SCD	BC005807.2	O00767	Extranuclear
	X	X	B20R07C11	SYTL2 - synaptotagmin-like 2 (SYTL2), transcript variant a	SYTL2	NM_032943.2	Q9HCH5	Extranuclear				B10R03C15	IFITM3 - interferon induced transmembrane protein 3 (1-8U) (IFITM3)	IFITM3	BC006794.1	Q01628	Extranuclear
X		X	B21R11C21	NDUFA3 - NADH dehydrogenase (ubiquinone) 1 alpha subcomplex, 3, 9kDa (NDUFA3)	NDUFA3	NM_004542.1	O95167	Extranuclear				B10R03C19	HSD17B10 - hydroxysteroid (17-beta) dehydrogenase 10 (HSD17B10), nuclear gene encoding mitochondrial protein, transcript variant 1	HSD17B10	NM_004493.1	Q99714	Extranuclear
	X	X	B22R09C17	CSNK1G2 - Casein kinase I isoform gamma-2	CSNK1G2	BC020972.1	P78368	Extranuclear				B10R06C17	LATS1 - LATS, large tumor suppressor, homolog 1 (Drosophila) (LATS1)	LATS1	BC015665.2	O95835	Extranuclear
	X	X	B22R18C07	GLIPR2 - Golgi-associated plant pathogenesis-related protein 1	GLIPR2	NM_022343.2	Q9H4G4	Extranuclear				B10R08C07	RPL39L - ribosomal protein L39-like (RPL39L)	RPL39L	NM_052969.1	Q96EH5	Extranuclear
	X	X	B23R07C19	GABARAP - GABA(A) receptor-associated protein (GABARAP)	GABARAP	NM_007278.1	O95166	Extranuclear				B10R10C01	BMX - BMX non-receptor tyrosine kinase (BMX), transcript variant 2	BMX	NM_001721.2	P51813	Extranuclear
	X	X	B23R16C17	RPL31 - ribosomal protein L31 (RPL31), transcript variant 1	RPL31	NM_000993.2	P62899	Extranuclear				B10R14C11	STX8 - syntaxin 8 (STX8)	STX8	NM_004853.1	Q9UNK0	Extranuclear
X	X	X	B24R02C11	PHYH - phytanoyl-CoA 2-hydroxylase (PHYH), transcript variant 1	PHYH	NM_006214.2	O14832	Extranuclear				B10R17C19	MTAP - methylthioadenosine phosphorylase (MTAP), mRNA.	MTAP	NM_002451.3	Q13126	Extranuclear
X		X	B24R05C07	KLC2 - kinesin light chain 2 (KLC2)	KLC2	NM_022822.1	Q9H0B6	Extranuclear				B10R20C15	APOL2 - Apolipoprotein L2	APOL2	BC004395.1	Q9BQE5	Extranuclear
X		X	B26R06C17	NUDT1 - nudix (nucleoside diphosphate linked moiety X)-type motif 1 (NUDT1), transcript variant 2B	NUDT1	NM_198949.1	P36639	Extranuclear				B11R03C13	GNG4 - guanine nucleotide binding protein (G protein), gamma 4 (GNG4), transcript variant 3	GNG4	NM_004485.2	P50150	Extranuclear
	X	X	B26R21C21	DNAJC19 - Mitochondrial import inner membrane translocase subunit TIM14	DNAJC19	NM_201259.1	Q5RF34	Extranuclear				B11R04C05	GSTM3 - glutathione S-transferase M3 (brain) (GSTM3)	GSTM3	BC008790.1	P21266	Extranuclear
	X	X	B28R15C07	RIT2 - Ras-like without CAAX 2 (RIT2)	RIT2	BC018060.1	Q99578	Extranuclear				B11R08C13	ZAP70 - zeta-chain (TCR) associated protein kinase 70kDa (ZAP70), transcript variant 2	ZAP70	NM_207519.1	P43403	Extranuclear
	X	X	B28R16C05	6CKINE - C-C motif chemokine 21	6CKINE	NM_002989.2	O00585	Extranuclear				B11R18C21	FTH1 - Ferritin heavy chain	FTH1	BC066341.1	P02794	Extranuclear
X		X	B29R03C13	BCKDK - branched chain ketoacid dehydrogenase kinase (BCKDK)	BCKDK	BC007363.1	O14874	Extranuclear				B12R08C07	PLSCR3 - phospholipid scramblase 3 (PLSCR3)	PLSCR3	BC011735.2	Q9NRY6	Extranuclear
X	X	X	B29R12C05	EIF1AY - eukaryotic translation initiation factor 1A, Y-linked (EIF1AY)	EIF1AY	BC005248.1	O14602	Extranuclear				B12R14C11	PTS - 6-pyruvoyltetrahydropterin synthase (PTS)	PTS	NM_000317.1	Q03393	Extranuclear
X		X	B30R08C19	PTPN7 - protein tyrosine phosphatase, non-receptor type 7 (PTPN7), transcript variant 2	PTPN7	NM_080588.1	P35236	Extranuclear				B12R14C19	UCK1 - uridine-cytidine kinase 1 (UCK1)	UCK1	BC015547.1	Q9HA47	Extranuclear
X		X	B31R21C11	FAM128B - Protein FAM128B	FAM128B	NM_025029.2	Q6NZ67	Extranuclear				B12R18C09	NEK7 - NIMA (never in mitosis gene a)- related kinase 7 (NEK7)	NEK7	NM_133494.1	Q8TDX7	Extranuclear
X		X	B32R21C11	SHC3 - SHC-transforming protein 3	SHC3	NM_016848.2	Q92529	Extranuclear				B12R19C07	PRKRA - Interferon-inducible double stranded RNA-dependent protein kinase activator A	PRKRA	NM_003690.3	O75569	Extranuclear
X		X	B33R07C11	SPRR4 - small proline-rich protein 4 (SPRR4)	SPRR4	NM_173080.1	Q96PI1	Extranuclear				B12R20C17	HPD - 4-hydroxyphenylpyruvate dioxygenase	HPD	NM_002150.1	P32754	Extranuclear
	X	X	B34R13C09	METAP2 - methionyl aminopeptidase 2 (METAP2)	METAP2	NM_006838.1	P50579	Extranuclear				B12R21C07	SULT4A1 - Sulfotransferase 4A1	SULT4A1	BC030665.1	Q9BR01	Extranuclear
X		X	B38R08C09	GCC1 - GRIP and coiled-coil domain-containing protein 1	GCC1	BC008902.2	Q96CN9	Extranuclear				B13R14C15	PCCA - propionyl Coenzyme A carboxylase, alpha polypeptide (PCCA)	PCCA	NM_000282.1	P05165	Extranuclear
X		X	B40R08C07	RASGRP2 - RAS guanyl releasing protein 2 (calcium and DAG-regulated) (RASGRP2), transcript variant 1	RASGRP2	NM_005825.2	Q2YDB1	Extranuclear				B13R18C07	MECR - mitochondrial trans-2-enoyl-CoA reductase (MECR)	MECR	BC001419.1	Q9BV79	Extranuclear
X	X	X	B40R08C11	LAMC1 - laminin, gamma 1 (formerly LAMB2) (LAMC1)	LAMC1	BC015586.2	Q96BH6	Extranuclear				B14R04C07	SNX1 - sorting nexin 1 (SNX1), transcript variant 1	SNX1	NM_003099.1	Q13596	Extranuclear
X	X	X	B40R14C05	PPP1R14A - protein phosphatase 1, regulatory (inhibitor) subunit 14A (PPP1R14A)	PPP1R14A	NM_033256.1	Q96A00	Extranuclear				B14R08C05	NUBP1 - nucleotide binding protein 1 (MinD homolog, E. coli) (NUBP1)	NUBP1	NM_002484.1	P53384	Extranuclear
X		X	B41R09C13	CAT - catalase (CAT)	CAT	NM_001752.2	P04040	Extranuclear				B14R09C03	EDC3 - enhancer of mRNA decapping 3 homolog (S. cerevisiae) (EDC3)	EDC3	NM_025083.2	Q96F86	Extranuclear
X	X	X	B43R18C21	EHHADH - Peroxisomal bifunctional enzyme	EHHADH	NM_001966.2	Q08426	Extranuclear				B14R14C15	STAC - SH3 and cysteine rich domain (STAC)	STAC	BC020221.1	Q99469	Extranuclear
	X	X	B44R17C11	CLIC5 - chloride intracellular channel 5 (CLIC5)	CLIC5	BC035968.1	Q9NZA1	Extranuclear				B14R18C19	S100A14 - S100 calcium binding protein A14 (S100A14)	S100A14	NM_020672.1	Q9HCY8	Extranuclear
	X	X	B44R18C09	RPL22 - 60S ribosomal protein L22	RPL22	NM_000983.3	P35268	Extranuclear				B14R19C15	PDPN - Podoplanin	PDPN	NM_001006625.1	Q86YL7	Extranuclear
X		X	B47R03C11	SIRT5 - sirtuin (silent mating type information regulation 2 homolog) 5 (S. cerevisiae) (SIRT5), transcript variant 1	SIRT5	NM_012241.2	Q9NXA8	Extranuclear				B14R21C07	SEC61B - Protein transport protein Sec61 subunit beta	SEC61B	NM_006808.2	P60468	Extranuclear
X		X	B47R04C21	CSPP1 - centrosome and spindle pole associated protein 1 (CSPP1), transcript variant 2	CSPP1	NM_024790.2	Q1MSJ5	Extranuclear				B15R04C17	GRB10 - growth factor receptor-bound protein 10 (GRB10), transcript variant 3	GRB10	NM_001001550.1	Q13322	Extranuclear
X		X	B48R05C01	CHCHD2 - coiled-coil-helix-coiled-coil-helix domain containing 2 (CHCHD2)	CHCHD2	NM_016139.2	Q9Y6H1	Extranuclear				B16R03C17	CHMP6 - chromatin modifying protein 6 (CHMP6)	CHMP6	NM_024591.1	Q96FZ7	Extranuclear
X		X	B48R20C19	WIPF1 - WAS/WASL-interacting protein family member 1	WIPF1	BC002914.1	O43516	Extranuclear				B16R05C15	CLTA - clathrin, light chain (Lca) (CLTA), transcript variant 1, mRNA.	CLTA	NM_001833.1	A8K4W3	Extranuclear
X	X	X	B02R09C01	N/A - cDNA clone MGC:17410 IMAGE:4156035, complete cds	N/A	BC010467.1	NA	NA				B16R14C07	RAB38 - RAB38, member RAS oncogene family (RAB38)	RAB38	NM_022337.1	P57729	Extranuclear
X		X	B03R07C13	LOC150577 - hypothetical protein LOC150577 (LOC150577)	LOC150577	XM_379114.1	NA	NA				B16R21C03	DYNLRB2 - Dynein light chain roadblock-type 2	DYNLRB2	NM_130897.1	Q8TF09	Extranuclear
	X	X	B03R16C17	CCDC72 - coiled-coil domain containing 72 (CCDC72)	CCDC72	NM_015933.1	Q9Y2S6	NA				B16R21C07	SASS6 - Spindle assembly abnormal protein 6 homolog	SASS6	BC101026.2	Q6UVJ0	Extranuclear
X		X	B05R03C15	C1orf165 - chromosome 1 open reading frame 165 (C1orf165)	C1orf165	BC011804.2	Q7L4P6	NA				B17R09C11	FKSG44 - FERM domain containing 8 (FRMD8)	FKSG44	BC051695.1	Q9BZ67	Extranuclear
X		X	B06R19C19	KCTD18 - BTB/POZ domain-containing protein KCTD18	KCTD18	NM_152387.2	Q6PI47	NA				B17R12C01	IGLL1 - immunoglobulin lambda-like polypeptide 1 (IGLL1), transcript variant 1	IGLL1	NM_020070.1	P15814	Extranuclear
	X	X	B09R03C15	HIST2H2AA3 - histone cluster 2, H2aa3 (HIST2H2AA3)	HIST2H2AA3	NM_003516.2	Q6FI13	NA				B17R12C07	CLEC7A - C-type lectin domain family 7, member A (CLEC7A)	CLEC7A	BC013385.1	Q9BXN2	Extranuclear
X		X	B10R21C05	WIT1 - Wilms tumor-associated protein	WIT1	BC096708.1	Q06250	NA				B18R04C19	FAH - fumarylacetoacetate hydrolase (fumarylacetoacetase) (FAH)	FAH	NM_000137.1	P16930	Extranuclear
	X	X	B11R07C03	LARP4 - La ribonucleoprotein domain family, member 4 (LARP4), transcript variant 2	LARP4	NM_199188.1	Q71RC2	NA				B18R18C01	RIT2 - GTP-binding protein Rit2	RIT2	NM_002930.1	Q99578	Extranuclear
X		X	B11R08C09	CCDC32 - coiled-coil domain containing 32 (CCDC32), transcript variant 2	CCDC32	NM_052849.2	Q9BV29	NA				B18R18C03	RAC1 - Ras-related C3 botulinum toxin substrate 1	RAC1	NM_198829.1	P63000	Extranuclear
	X	X	B11R09C15	TTLL7 - tubulin tyrosine ligase-like family, member 7 (TTLL7)	TTLL7	BC048970.1	Q6ZT98	NA				B19R18C19	PGAM1 - Phosphoglycerate mutase 1	PGAM1	BC062302.1	P18669	Extranuclear
	X	X	B12R14C07	C6orf130 - chromosome 6 open reading frame 130 (C6orf130)	C6orf130	NM_145063.1	Q9Y530	NA				B19R19C01	IGKC - immunoglobulin kappa constant, mRNA (cDNA clone MGC:88809 IMAGE:6279986), complete cds	IGKC	BC073791.1	Q6GMW1	Extranuclear
X		X	B13R10C05	CCDC28A - Coiled-coil domain-containing protein 28A	CCDC28A	BC000758.1	Q8IWP9	NA				B20R07C15	VAMP1 - vesicle-associated membrane protein 1 (synaptobrevin 1) (VAMP1), transcript variant 3	VAMP1	NM_016830.2	P23763	Extranuclear
	X	X	B14R03C03	C12orf31 - chromosome 12 open reading frame 31 (C12orf31)	C12orf31	NM_032338.2	Q9BRT6	NA				B20R15C05	DUSP13 - dual specificity phosphatase 13 (DUSP13), transcript variant 6	DUSP13	NM_016364.2	Q9UII6	Extranuclear
X		X	B14R03C15	TCP10L - t-complex 10 (mouse)-like (TCP10L)	TCP10L	NM_144659.1	Q8TDR4	NA				B21R02C19	RAMP3 - receptor (G protein-coupled) activity modifying protein 3 (RAMP3)	RAMP3	NM_005856.1	O60896	Extranuclear
X		X	B16R20C17	ODF3L2 - Outer dense fiber protein 3-like protein 2	ODF3L2	BC104469.1	Q3SX64	NA				B21R03C05	RPL30 - ribosomal protein L30 (RPL30)	RPL30	NM_000989.2	P62888	Extranuclear
X	X	X	B17R08C03	CCNB3 - cyclin B3 (CCNB3), transcript variant 2	CCNB3	NM_033671.1	Q8WWL7	NA				B21R03C19	MYL6B - myosin, light chain 6B, alkali, smooth muscle and non-muscle (MYL6B)	MYL6B	NM_002475.2	P14649	Extranuclear
X	X	X	B17R12C05	C9orf9 - chromosome 9 open reading frame 9 (C9orf9)	C9orf9	NM_018956.2	Q96E40	NA				B21R10C01	PCLO - piccolo (presynaptic cytomatrix protein) (PCLO)	PCLO	BC001304.1	Q32P40	Extranuclear
X		X	B18R16C11	BCL7C - B-cell CLL/lymphoma 7C (BCL7C)	BCL7C	NM_004765.2	Q8WUZ0	NA				B22R07C13	SERP1 - stress-associated endoplasmic reticulum protein 1 (SERP1)	SERP1	NM_014445.2	Q9Y6X1	Extranuclear
	X	X	B19R17C15	LARP1 - La ribonucleoprotein domain family, member 1 (LARP1)	LARP1	BC033856.1	Q6PKG0	NA				B22R12C21	APIP - APAF1 interacting protein (APIP)	APIP	BC009077.1	Q96GX9	Extranuclear
	X	X	B20R08C21	KIAA0859 - KIAA0859 (KIAA0859), transcript variant 2	KIAA0859	NM_014955.2	Q8N6R0	NA				B22R13C19	RAB32 - RAB32, member RAS oncogene family (RAB32)	RAB32	NM_006834.2	Q13637	Extranuclear
	X	X	B20R12C09	IFIT5 - interferon-induced protein with tetratricopeptide repeats 5 (IFIT5)	IFIT5	NM_012420.1	Q13325	NA				B22R14C11	CKM - creatine kinase, muscle (CKM)	CKM	BC007462.1	P06732	Extranuclear
	X	X	B20R17C21	APOBEC3C - apolipoprotein B mRNA editing enzyme, catalytic polypeptide-like 3C (APOBEC3C), mRNA.	APOBEC3C	NM_014508.2	Q59GY0	NA				B22R20C19	ARFIP1 - Arfaptin-1	ARFIP1	NM_001025595.1	P53367	Extranuclear
X		X	B21R14C13	AMOTL2 - angiomotin like 2 (AMOTL2)	AMOTL2	BC011454.1	Q9Y2J4	NA				B23R13C13	PYCR2 - pyrroline-5-carboxylate reductase family, member 2 (PYCR2)	PYCR2	NM_013328.2	Q96C36	Extranuclear
X		X	B21R17C13	PRR16 - Proline-rich protein 16	PRR16	BC038838.1	Q569H4	NA				B23R15C17	EPHA3 - Ephrin receptor A3 (EPHA3), transcript variant 1	EPHA3	NM_005233.3	P29320	Extranuclear
X		X	B22R03C19	FAM112B - family with sequence similarity 112, member B (FAM112B)	FAM112B	NM_144594.1	Q8WW33	NA				B25R14C07	BCL2L14 - BCL2-like 14 (apoptosis facilitator) (BCL2L14), transcript variant 1	BCL2L14	NM_138722.1	Q9BZR8	Extranuclear
	X	X	B22R05C17	CHORDC1 - cysteine and histidine-rich domain (CHORD)-containing 1 (CHORDC1)	CHORDC1	BC017789.1	Q9NZ93	NA				B25R14C21	FTH1 - ferritin, heavy polypeptide 1 (FTH1)	FTH1	BC016857.1	P02794	Extranuclear
X		X	B22R14C09	RASL11B - RAS-like, family 11, member B (RASL11B)	RASL11B	NM_023940.1	A0PHL1	NA				B26R03C19	GSTO1 - glutathione S-transferase omega 1 (GSTO1)	GSTO1	NM_004832.1	P78417	Extranuclear
X		X	B22R16C09	ARID3B - AT rich interactive domain 3B (BRIGHT-like) (ARID3B)	ARID3B	BC060824.1	Q8IVW6	NA				B26R06C21	ERAS - ES cell expressed Ras (ERAS)	ERAS	NM_181532.2	Q7Z444	Extranuclear
	X	X	B23R18C17	C14orf177 - Putative uncharacterized protein C14orf177	C14orf177	BC093661.1	Q52M58	NA				B26R07C19	S100A7A - S100 calcium binding protein A7A (S100A7A)	S100A7A	NM_176823.2	Q86SG5	Extranuclear
	X	X	B24R05C13	OCEL1 - occludin/ELL domain containing 1 (OCEL1)	OCEL1	NM_024578.1	Q9H607	NA				B26R17C21	DCTD - Deoxycytidylate deaminase	DCTD	NM_001012732.1	P32321	Extranuclear
X	X	X	B24R05C15	C19orf43 - chromosome 19 open reading frame 43 (C19orf43)	C19orf43	NM_024038.2	Q9BQ61	NA				B26R21C03	BCL2L11 - BCL2-like 11 (apoptosis facilitator) (BCL2L11), transcript variant 9, mRNA.	BCL2L11	NM_207002.1	Q6V402	Extranuclear
X		X	B24R08C07	C18orf8 - chromosome 18 open reading frame 8 (C18orf8)	C18orf8	BC002950.1	Q96DM3	NA				B28R03C11	IFITM3 - interferon induced transmembrane protein 3 (1-8U) (IFITM3)	IFITM3	BC008417.1	Q01628	Extranuclear
X	X	X	B24R13C21	C21orf6 - RWD domain containing 2B (RWDD2B)	C21orf6	NM_016940.1	P57060	NA				B29R03C03	SPIRE1 - spire homolog 1 (Drosophila) (SPIRE1)	SPIRE1	BC016825.1	Q96AS4	Extranuclear
X	X	X	B24R19C15	SPANXN4 - Sperm protein associated with the nucleus on the X chromosome N4	SPANXN4	NM_001009613.1	Q5MJ08	NA				B29R04C21	IGKC - immunoglobulin kappa constant (IGKC)	IGKC	BC034141.1	Q6PIH7	Extranuclear
X		X	B25R08C11	UBE1C - ubiquitin-activating enzyme E1C (UBA3 homolog, yeast) (UBE1C), transcript variant 3	UBE1C	NM_198197.1	Q8TBC4	NA				B29R08C03	RPL29 - 60S ribosomal protein L29	RPL29	NM_000992.2	P47914	Extranuclear
	X	X	B25R15C13	SNRPA1 - NA	SNRPA1	Hs~IVGN:PM_2139~Ext:Histone-type IIA	NA	NA				B29R09C17	USMG5 - upregulated during skeletal muscle growth 5 homolog (mouse) (USMG5)	USMG5	NM_032747.1	Q96IX5	Extranuclear
X		X	B26R07C17	MOBKL2C - MOB1, Mps One Binder kinase activator-like 2C (yeast) (MOBKL2C), transcript variant 2	MOBKL2C	NM_201403.1	Q70IA8	NA				B29R17C19	SOD2 - superoxide dismutase 2, mitochondrial (SOD2)	SOD2	BC012423.1	P04179	Extranuclear
	X	X	B28R04C15	PUS7L - Pseudouridylate synthase 7 homolog-like protein	PUS7L	BC033621.2	Q9H0K6	NA				B31R04C19	C9orf19 - chromosome 9 open reading frame 19 (C9orf19)	C9orf19	BC017918.1	Q9H4G4	Extranuclear
X	X	X	B28R13C15	LOC57228 - small trans-membrane and glycosylated protein (LOC57228), transcript variant 2	LOC57228	NM_020467.2	O95332	NA				B31R11C21	RPE - ribulose-5-phosphate-3-epimerase (RPE)	RPE	BC016764.1	Q96AT9	Extranuclear
X		X	B29R03C19	APTX - aprataxin (APTX), transcript variant 4	APTX	NM_017692.1	Q7Z2E3	NA				B31R12C03	CD3D - cDNA clone MGC:27152 IMAGE:4691630, complete cds	CD3D	BC015833.1	P01842	Extranuclear
X		X	B29R08C07	CWF19L2 - CWF19-like 2, cell cycle control (S. pombe) (CWF19L2)	CWF19L2	NM_152434.1	A8KAD6	NA				B31R17C19	AHCY - S-adenosylhomocysteine hydrolase (AHCY)	AHCY	NM_000687.1	P23526	Extranuclear
	X	X	B31R06C17	LCE3D - late cornified envelope 3D (LCE3D)	LCE3D	NM_032563.1	Q9BYE3	NA				B33R04C03	TBC1D7 - TBC1 domain family, member 7 (TBC1D7)	TBC1D7	NM_016495.1	Q9P0N9	Extranuclear
	X	X	B32R20C21	STK23 - SFRS protein kinase 3 (SRPK3)	STK23	NM_014370.2	Q562F5	NA				B33R05C03	GSTA3 - glutathione S-transferase A3 (GSTA3)	GSTA3	BC020619.1	Q16772	Extranuclear
	X	X	B34R15C13	SNRPA1 - NA	SNRPA1	Hs~IVGN:PM_2141~Ext:Histone_H2a(F2a2) and H4(F2a1)	NA	NA				B33R06C07	TPK1 - thiamin pyrophosphokinase 1 (TPK1)	TPK1	BC068460.1	Q9H3S4	Extranuclear
X		X	B37R19C19	PAK4 - p21(CDKN1A)-activated kinase 4 (PAK4)	PAK4	BC002921.2	O96013	NA				B33R09C03	ADSSL1 - adenylosuccinate synthase like 1 (ADSSL1), transcript variant 2	ADSSL1	NM_152328.3	Q8N142	Extranuclear
X	X	X	B38R06C13	UBE2S - ubiquitin-conjugating enzyme E2S (UBE2S)	UBE2S	BC004236.2	Q16763	NA				B33R12C21	GLO1 - glyoxalase I (GLO1)	GLO1	BC001741.1	Q04760	Extranuclear
X		X	B39R13C11	TRPT1 - tRNA phosphotransferase 1 (TRPT1), transcript variant 2	TRPT1	NM_031472.1	Q86TN4	NA				B34R08C07	PGD - phosphogluconate dehydrogenase (PGD)	PGD	NM_002631.2	P52209	Extranuclear
X		X	B40R03C09	PAK4 - p21(CDKN1A)-activated kinase 4 (PAK4), transcript variant 1	PAK4	NM_005884.2	O96013	NA				B34R17C17	TFF3 - Trefoil factor 3	TFF3	NM_003226.2	Q07654	Extranuclear
	X	X	B40R06C07	PRR15 - proline rich 15 (PRR15)	PRR15	NM_175887.2	Q8IV56	NA				B35R02C15	APIP - APAF1 interacting protein (APIP)	APIP	BC017594.2	Q96GX9	Extranuclear
	X	X	B40R13C01	MAGEB4 - melanoma antigen family B, 4 (MAGEB4)	MAGEB4	BC032852.2	O15481	NA				B35R05C01	IGKV1-5 - immunoglobulin kappa variable 1-5 (IGKV1-5)	IGKV1-5	BC034146.1	Q6PIH4	Extranuclear
	X	X	B41R12C09	RP13-36C9.3 - cancer/testis antigen CT45-3 (CT45-3)	RP13	BC028711.2	A8K842	NA				B35R13C19	ODF2L - outer dense fiber of sperm tails 2-like (ODF2L)	ODF2L	BC009779.1	Q96GC1	Extranuclear
X		X	B46R12C21	TP53I3 - tumor protein p53 inducible protein 3 (TP53I3), transcript variant 1	TP53I3	NM_004881.1	Q53FA7	NA				B36R05C07	RAB28 - RAB28, member RAS oncogene family (RAB28)	RAB28	BC035054.2	P51157	Extranuclear
	X	X	B47R08C13	LARP4 - La ribonucleoprotein domain family, member 4 (LARP4), transcript variant 3	LARP4	NM_199190.1	Q71RC2	NA				B37R02C19	DNAL4 - dynein, axonemal, light chain 4 (DNAL4)	DNAL4	NM_005740.1	O96015	Extranuclear
												B37R10C09	XTP3TPA - XTP3-transactivated protein A (XTP3TPA)	XTP3TPA	NM_024096.1	Q9H773	Extranuclear
												B38R16C15	HSPE1 - heat shock 10kDa protein 1 (chaperonin 10) (HSPE1)	HSPE1	NM_002157.1	P61604	Extranuclear
												B38R19C17	TPK1 - Thiamin pyrophosphokinase 1	TPK1	NM_022445.2	Q9H3S4	Extranuclear
												B39R04C11	FLJ14668 - family with sequence similarity 136, member A (FAM136A)	FLJ14668	BC014975.1	Q96C01	Extranuclear
												B39R15C05	P2RY11 - P2Y purinoceptor 11	P2RY11	BC009877.1	Q96G91	Extranuclear
												B40R08C07	RASGRP2 - RAS guanyl releasing protein 2 (calcium and DAG-regulated) (RASGRP2), transcript variant 1	RASGRP2	NM_005825.2	Q2YDB1	Extranuclear
												B40R13C15	NAT6 - N-acetyltransferase 6 (NAT6)	NAT6	NM_012191.1	Q93015	Extranuclear
												B40R18C07	GSTM5 - Glutathione S-transferase Mu 5	GSTM5	NM_000851.2	P46439	Extranuclear
												B41R06C07	BMF - Bcl2 modifying factor (BMF)	BMF	BC069328.1	Q96LC9	Extranuclear
												B41R09C09	NDUFB6 - NADH dehydrogenase (ubiquinone) 1 beta subcomplex, 6, 17kDa (NDUFB6), nuclear gene encoding mitochondrial protein, transcript variant 2	NDUFB6	NM_182739.1	Q5VYT2	Extranuclear
												B42R06C15	PRKG1 - protein kinase, cGMP-dependent, type I (PRKG1)	PRKG1	BC062688.1	P14619	Extranuclear
												B43R05C05	CD7 - cDNA clone MGC:32654 IMAGE:4701898, complete cds	CD7	BC030984.1	P01842	Extranuclear
												B43R09C15	IKIP - IKK interacting protein (IKIP), transcript variant 3.1	IKIP	NM_201613.1	Q70UP9	Extranuclear
												B43R15C11	GSTT2 - glutathione S-transferase theta 2 (GSTT2)	GSTT2	NM_000854.2	P30712	Extranuclear
												B44R08C07	SAT2 - spermidine/spermine N1-acetyltransferase 2 (SAT2)	SAT2	NM_133491.2	Q96F10	Extranuclear
												B44R18C09	RPL22 - 60S ribosomal protein L22	RPL22	NM_000983.3	P35268	Extranuclear
												B45R07C21	TALDO1 - Transaldolase	TALDO1	BC018847.1	P37837	Extranuclear
												B45R08C17	PDDC1 - Parkinson disease 7 domain containing 1 (PDDC1)	PDDC1	NM_182612.1	Q8NB37	Extranuclear
												B45R12C21	PECR - peroxisomal trans-2-enoyl-CoA reductase (PECR)	PECR	NM_018441.2	Q9BY49	Extranuclear
												B47R08C01	CD3D - Ig lambda chain C regions	CD3D	BC012876.1	P01842	Extranuclear
												B47R14C19	IMPA2 - inositol(myo)-1(or 4)-monophosphatase 2 (IMPA2)	IMPA2	NM_014214.1	O14732	Extranuclear
												B48R06C07	GIMAP5 - GTPase, IMAP family member 5 (GIMAP5)	GIMAP5	NM_018384.1	Q96F15	Extranuclear
												B48R08C03	UNC119 - unc-119 homolog (C. elegans) (UNC119), transcript variant 2	UNC119	NM_054035.1	Q13432	Extranuclear
												B01R04C05	PPARA - peroxisome proliferator-activated receptor alpha (PPARA)	PPARA	BC000052.1	Q07869	NA
												B04R08C05	LOC388528 - PREDICTED: Homo sapiens hypothetical LOC388528 (LOC388528)	LOC388528	XM_373800.2	NA	NA
												B05R08C17	C9orf91 - chromosome 9 open reading frame 91 (C9orf91)	C9orf91	NM_153045.2	Q5VZI3	NA
												B06R05C21	C19orf56 - chromosome 19 open reading frame 56 (C19orf56)	C19orf56	NM_016145.1	Q9Y284	NA
												B06R19C19	KCTD18 - BTB/POZ domain-containing protein KCTD18	KCTD18	NM_152387.2	Q6PI47	NA
												B07R08C17	MRPL27 - mitochondrial ribosomal protein L27 (MRPL27), nuclear gene encoding mitochondrial protein, transcript variant 2	MRPL27	NM_148571.1	Q9P0M9	NA
												B07R12C11	MAGEB2 - melanoma antigen family B, 2 (MAGEB2)	MAGEB2	NM_002364.1	O15479	NA
												B07R18C05	SGK2 - serum/glucocorticoid regulated kinase 2 (SGK2), transcript variant 1	SGK2	NM_170693.1	Q9HBY8	NA
												B08R19C05	DPCR1 - diffuse panbronchiolitis critical region 1 (DPCR1)	DPCR1	NM_080870.2	Q8WYN2	NA
												B09R03C15	HIST2H2AA3 - histone cluster 2, H2aa3 (HIST2H2AA3)	HIST2H2AA3	NM_003516.2	Q6FI13	NA
												B09R07C19	LOC145788 - PREDICTED: Homo sapiens hypothetical LOC145788 (LOC145788)	LOC145788	XM_085236.6	NA	NA
												B09R14C13	ADD1 - adducin 1 (alpha) (ADD1)	ADD1	BC013393.2	P35611	NA
												B10R06C11	SH3TC1 - SH3 domain and tetratricopeptide repeats 1 (SH3TC1)	SH3TC1	BC068094.1	Q6NVH2	NA
												B10R07C01	MT1M - metallothionein 1M (MT1M)	MT1M	NM_176870.1	Q8N339	NA
												B11R03C19	MGC52498 - hypothetical protein MGC52498 (MGC52498)	MGC52498	NM_182621.1	Q8IVY8	NA
												B11R07C19	LPAL2 - lipoprotein, Lp(a)-like 2 (LPAL2), transcript variant 1	LPAL2	NM_024492.2	A6NCX2	NA
												B11R09C03	MGC61598 - Notch-regulated ankyrin repeat protein (NRARP)	MGC61598	NM_001004354.1	Q7Z6K4	NA
												B12R03C07	HSPBP1 - hsp70-interacting protein (HSPBP1)	HSPBP1	BC002373.1	Q9NZL4	NA
												B12R03C19	C19orf42 - chromosome 19 open reading frame 42 (C19orf42)	C19orf42	NM_024104.1	Q9BQ49	NA
												B12R12C07	C6orf35 - chromosome 6 open reading frame 35 (C6orf35)	C6orf35	NM_018452.1	Q9NWH2	NA
												B12R18C01	LITAF - Lipopolysaccharide-induced tumor necrosis factor-alpha factor	LITAF	NM_004862.2	Q99732	NA
												B13R06C21	C1orf174 - chromosome 1 open reading frame 174 (C1orf174)	C1orf174	NM_207356.1	Q8IYL3	NA
												B13R16C15	ERH - enhancer of rudimentary homolog (Drosophila) (ERH)	ERH	NM_004450.1	P84090	NA
												B13R20C17	MGC39821 - Sorting nexin-18	MGC39821	BC034236.1	Q96RF0	NA
												B14R03C15	TCP10L - t-complex 10 (mouse)-like (TCP10L)	TCP10L	NM_144659.1	Q8TDR4	NA
												B14R05C17	AMMECR1 - AMME syndrome candidate gene 1 protein	AMMECR1	BC060813.1	Q9Y4X0	NA
												B14R06C09	C14orf136 - chromosome 14 open reading frame 136 (C14orf136)	C14orf136	NM_022747.1	Q9H669	NA
												B14R09C19	ULK4 - Serine/threonine-protein kinase ULK4	ULK4	NM_017886.1	Q96C45	NA
												B14R12C05	TMEM31 - transmembrane protein 31 (TMEM31)	TMEM31	NM_182541.1	Q5JXX7	NA
												B15R05C03	C10orf63 - chromosome 10 open reading frame 63 (C10orf63)	C10orf63	NM_145010.1	Q8TC29	NA
												B15R18C13	COMMD7 - COMM domain-containing protein 7	COMMD7	BC022073.1	Q86VX2	NA
												B16R18C01	CRYBA4 - Beta-crystallin A4	CRYBA4	NM_001886.1	P53673	NA
												B16R20C17	ODF3L2 - Outer dense fiber protein 3-like protein 2	ODF3L2	BC104469.1	Q3SX64	NA
												B17R02C21	MGC50273 - MGC50273 protein (MGC50273)	MGC50273	NM_214461.1	Q580R0	NA
												B17R05C19	DCUN1D3 - DCN1, defective in cullin neddylation 1, domain containing 3 (S. cerevisiae) (DCUN1D3)	DCUN1D3	NM_173475.1	Q8IWE4	NA
												B17R08C03	CCNB3 - cyclin B3 (CCNB3), transcript variant 2	CCNB3	NM_033671.1	Q8WWL7	NA
												B18R08C13	RIMS3 - regulating synaptic membrane exocytosis 3 (RIMS3)	RIMS3	NM_014747.2	Q9UJD0	NA
												B18R17C17	CT45A1 - cancer/testis antigen family 45, member A1 (CT45A1), mRNA.	CT45A1	NM_001017417.1	A8K842	NA
												B19R06C19	CSAG1 - chondrosarcoma associated gene 1 (CSAG1)	CSAG1	BC059947.1	Q6PB30	NA
												B19R14C19	KLHL29 - kelch-like 29 (Drosophila) (KLHL29)	KLHL29	BC015667.2	Q96CT2	NA
												B19R21C11	LOC153684 - cDNA FLJ42001 fis, clone SPLEN2029912 (LOC153684 protein) [Source:UniProtKB/TrEMBL;Acc:Q6ZVW3]	LOC153684	NM_194290.1	Q6ZVW3	NA
												B20R07C19	MUTED - muted homolog (mouse) (MUTED)	MUTED	NM_201280.1	Q8TDH9	NA
												B20R12C11	CEND1 - cell cycle exit and neuronal differentiation 1 (CEND1)	CEND1	NM_016564.1	Q8N111	NA
												B21R02C21	KIAA0515 - KIAA0515 (KIAA0515)	KIAA0515	BC012289.1	Q5JSZ5	NA
												B21R14C13	AMOTL2 - angiomotin like 2 (AMOTL2)	AMOTL2	BC011454.1	Q9Y2J4	NA
												B21R17C19	LMO4 - LIM domain only 4 (LMO4)	LMO4	NM_006769.2	P61968	NA
												B22R02C21	FXYD7 - FXYD domain containing ion transport regulator 7 (FXYD7)	FXYD7	NM_022006.1	P58549	NA
												B22R03C15	C2orf15 - chromosome 2 open reading frame 15 (C2orf15)	C2orf15	NM_144706.1	Q8WU43	NA
												B22R03C19	FAM112B - family with sequence similarity 112, member B (FAM112B)	FAM112B	NM_144594.1	Q8WW33	NA
												B22R05C17	CHORDC1 - cysteine and histidine-rich domain (CHORD)-containing 1 (CHORDC1)	CHORDC1	BC017789.1	Q9NZ93	NA
												B22R08C05	LOC283034 - PREDICTED: Homo sapiens hypothetical LOC283034 (LOC283034)	LOC283034	XM_210860.4	NA	NA
												B22R17C21	GOSR1 - Golgi SNAP receptor complex member 1	GOSR1	NM_001007025.1	O95249	NA
												B23R02C13	CHURC1 - churchill domain containing 1 (CHURC1)	CHURC1	BC020550.1	Q8WUH1	NA
												B23R18C17	C14orf177 - Putative uncharacterized protein C14orf177	C14orf177	BC093661.1	Q52M58	NA
												B24R05C15	C19orf43 - chromosome 19 open reading frame 43 (C19orf43)	C19orf43	NM_024038.2	Q9BQ61	NA
												B26R03C03	RAB20 - RAB20, member RAS oncogene family (RAB20)	RAB20	NM_017817.1	Q9NX57	NA
												B26R08C03	LOC400600 - PREDICTED: Homo sapiens hypothetical LOC400600 (LOC400600)	LOC400600	XM_378678.1	NA	NA
												B27R02C21	HDHD2 - haloacid dehalogenase-like hydrolase domain containing 2 (HDHD2)	HDHD2	NM_032124.3	Q9H0R4	NA
												B27R15C09	HIGD2A - HIG1 domain family, member 2A (HIGD2A)	HIGD2A	NM_138820.1	Q9BW72	NA
												B27R18C07	UBXD3 - UBX domain containing 3 (UBXD3)	UBXD3	NM_152376.2	Q96LJ8	NA
												B28R08C03	SMTNL2 - Smoothelin-like protein 2	SMTNL2	NM_198501.1	Q2TAL5	NA
												B28R12C03	SPANXB1 - SPANX family, member B1 (SPANXB1)	SPANXB1	NM_032461.2	Q9NS25	NA
												B30R08C17	KCTD6 - potassium channel tetramerisation domain containing 6 (KCTD6)	KCTD6	BC022893.1	Q8NC69	NA
												B30R12C03	RBKS - ribokinase (RBKS)	RBKS	NM_022128.1	Q9H477	NA
												B30R15C03	ZNF313 - zinc finger protein 313 (ZNF313)	ZNF313	NM_018683.2	Q9Y508	NA
												B31R04C01	RAB7B - RAB7B, member RAS oncogene family (RAB7B)	RAB7B	NM_177403.3	Q96AH8	NA
												B33R02C17	KCTD7 - potassium channel tetramerisation domain containing 7 (KCTD7)	KCTD7	BC042482.1	Q96MP8	NA
												B33R03C19	BET1L - blocked early in transport 1 homolog (S. cerevisiae)-like (BET1L), transcript variant 2	BET1L	NM_016526.3	Q9NYM9	NA
												B34R03C09	C1orf64 - chromosome 1 open reading frame 64 (C1orf64)	C1orf64	NM_178840.2	Q8NEQ6	NA
												B34R03C11	C18orf45 - chromosome 18 open reading frame 45 (C18orf45)	C18orf45	NM_032933.1	Q9BRG3	NA
												B34R07C17	LOC120376 - Uncharacterized protein LOC120376	LOC120376	XM_071712.11	A8K830	NA
												B34R09C09	ANKH - cDNA clone MGC:65154 IMAGE:5122136, complete cds	ANKH	BC056907.1	Q6PGP1	NA
												B34R21C07	PRR16 - Proline-rich protein 16	PRR16	BC092474.1	Q569H4	NA
												B37R09C13	C9orf72 - chromosome 9 open reading frame 72 (C9orf72), transcript variant 1	C9orf72	NM_018325.1	Q96LT7	NA
												B38R06C03	ZNF706 - zinc finger protein 706 (ZNF706), transcript variant 2	ZNF706	NM_016096.1	Q9Y5V0	NA
												B38R20C17	ODF3L2 - Outer dense fiber protein 3-like protein 2	ODF3L2	BC104468.1	Q3SX64	NA
												B38R21C03	MAGEA3 - Melanoma-associated antigen 3	MAGEA3	NM_005362.2	P43357	NA
												B38R21C09	C4orf32 - Uncharacterized protein C4orf32	C4orf32	BC022534.1	Q8N8J7	NA
												B39R08C15	LOC345576 - Ubiquitin carboxyl-terminal hydrolase 7	LOC345576	XM_293886.3	Q93009	NA
												B39R14C19	BCAT1 - branched chain aminotransferase 1, cytosolic (BCAT1)	BCAT1	BC033864.1	P54687	NA
												B39R15C07	KCTD15 - potassium channel tetramerisation domain containing 15 (KCTD15)	KCTD15	NM_024076.1	Q96SI1	NA
												B40R21C15	NA - Putative RNA-binding protein 3	NA	NM_001017431.1	P98179	NA
												B41R12C09	RP13-36C9.3 - cancer/testis antigen CT45-3 (CT45-3)	RP13-36C9.3	BC028711.2	A8K842	NA
												B42R07C15	KLRC3 - NKG2-E type II integral membrane protein	KLRC3	NM_007333.1	Q07444	NA
												B42R13C09	RFESD - Rieske domain-containing protein	RFESD	NM_173362.2	Q8TAC1	NA
												B44R04C03	40240 - membrane-associated ring finger (C3HC4) 3 (MARCH3)	40240	NM_178450.2	Q86UD3	NA
												B44R14C01	C8orf59 - chromosome 8 open reading frame 59 (C8orf59)	C8orf59	BC032347.1	Q8N0T1	NA
												B45R06C03	OSBPL11 - oxysterol binding protein-like 11 (OSBPL11)	OSBPL11	NM_022776.3	Q9BXB4	NA
												B46R05C19	XRCC6BP1 - XRCC6 binding protein 1 (XRCC6BP1)	XRCC6BP1	BC033881.1	Q8N4L5	NA
												B46R12C21	TP53I3 - tumor protein p53 inducible protein 3 (TP53I3), transcript variant 1	TP53I3	NM_004881.1	Q53FA7	NA
												B47R03C13	NARFL - nuclear prelamin A recognition factor-like (NARFL)	NARFL	NM_022493.1	Q9H6Q4	NA
												B48R21C01	POMZP3 - POM121 and ZP3 fusion protein	POMZP3	NM_152992.1	Q6PJE2	NA
