# Supplementary material for: A proteomic approach for the identification of novel lysine methyltransferase substrates
Source: Epigenetics Chromatin. 2011 Oct 24;4:19. doi: 10.1186/1756-8935-4-19 (PMC3212905; doi:10.1186/1756-8935-4-19)
Supplement: Additional file 7 — Additional details of significantly enriched biological annotations associated with SET domain-containing SETD6 candidate substrates, related to Additional file 6, Figure S4. [file 1756-8935-4-19-S7.XLS]

## Sheet: GO analysis
Additional details of significantly enriched biological annotations associated with SETD6 candidate substrates, related to Figure S4.
Category	GO ID	Term	Total: Union F, R	F Not R	R Not F	F & R	Fold Enrichment	Benjamini P-value	FDR	Genes
Biological Process	GO:0006396	RNA processing	21	8	11	3	2.92447	0.0168889	0.0334033	Q6NXQ0, Q9NQT5, O75937, Q9NX24, Q9NW64, Q93062, Q8IV48, Q9H0K6, P83881, Q07955, Q9Y675, Q9Y237, Q96PU8, O75569, Q9BRU9, Q13243, P62857, Q86TN4, O75940, Q9Y4Z0, Q9UBP6
Molecular Function	GO:0003723	RNA binding	30	16	12	3	3.43343	1.34814e-06	5.58161e-06	Q6NXQ0, Q9NP64, P35268, Q9NX24, Q8IV48, P62945, Q9Y675, Q9ULC4, P62899, Q6PKG0, Q13243, Q9UBP6, Q9Y285, P26196, Q9NQT5, O95793, O14602, Q9NW64, P09132, Q93062, Q9H0K6, Q07955, P83881, Q96PU8, Q96B01, Q71RC2, Q7Z2E3, O75569, O75940, Q9Y4Z0
	GO:0003677	DNA binding	36	17	18	2	1.91651	0.0235585	0.197214	Q8IVW6, P23193, Q9BU74, O75475, Q5T860, Q8IUE6, O76075, Q96Q83, Q8WY36, Q9Y5N6, Q15560, Q15561, P27695, Q9BWW4, Q15651, P35711, P06746, Q99877, Q53T94, P04053, P39748, Q16777, Q9UBZ4, Q8IUE1, P05114, Q9Y237, Q96B01, Q6FI13, Q7Z2E3, O60869, P26583, P78347, Q5SSJ5, Q9BUI4, Q9BUG6, Q9P267
Cellular Component	GO:0043232	intracellular non-membrane-bounded organelle	50	30	15	8	2.19937	5.87995e-07	7.30882e-06	Q71UM5, Q99986, O43516, P11137, Q8WWL7, P53350, P62899, O95835, P62857, O95166, Q96EH5, Q9Y5N6, Q9NQT5, Q9UMY1, Q9NNX9, Q9NW64, Q99877, P06746, Q16777, P83881, P05114, Q96PU8, Q9Y237, Q9BRU9, P49406, Q6ZT98, Q9NX24, Q9H0B6, P35268, Q9NP64, P68400, Q12792, Q8IUE6, P62945, O14965, Q8IV48, Q96GD4, Q9Y3C1, P27695, Q969X6, O95793, Q1MSJ5, Q15651, P09132, Q6FI13, Q7Z2E3, P26583, Q5SSJ5, Q9NZA1, Q9NRR8
	GO:0031981	nuclear lumen	38	18	16	7	2.71463	1.09565e-06	6.80951e-06	P23193, Q6NXQ0, Q9NX24, Q9NP64, Q99986, O43516, P68400, Q8IV48, Q96HR3, Q8WWL7, O76075, Q9BTA9, P53350, Q96Q83, Q9Y3C1, Q9Y5N6, Q15560, Q969X6, Q15561, P27695, Q9NQT5, Q9NNX9, Q9UMY1, Q9NW64, P09132, P06746, Q53T94, Q9UGJ0, Q07955, P83881, Q96PU8, Q9Y237, Q7Z2E3, O60869, P26583, Q9BRU9, O75940, Q9BUI4
	GO:0000785	chromatin	9	8	1	0	5.70826	0.00321769	0.180111	P05114, Q6FI13, Q7Z2E3, Q15651, Q99877, P68400, Q8IUE6, Q5SSJ5, Q16777
	GO:0030529	ribonucleoprotein complex	21	11	7	5	3.8652	7.92096e-06	0.000295375	P27695, Q71UM5, P26196, O95793, Q9NX24, P35268, Q9NP64, Q9NW64, P09132, P62945, P83881, Q07955, Q9BTA9, Q9Y675, Q9Y237, P62899, P62857, Q96EH5, O75940, P49406, Q9Y4Z0
	GO:0005654	nucleoplasm	23	11	10	3	2.68531	0.000681341	0.0296476	Q9Y5N6, Q15560, Q15561, P23193, P27695, Q6NXQ0, Q9NX24, P06746, Q53T94, P68400, Q9UGJ0, Q96HR3, P83881, Q07955, Q9BTA9, O76075, P53350, Q7Z2E3, Q96Q83, O60869, P26583, O75940, Q9BUI4
	GO:0005730	nucleolus	19	10	7	4	2.8582	0.00187835	0.0934363	Q969X6, Q9NQT5, Q9UMY1, Q9NNX9, Q9NP64, Q9NX24, Q99986, Q9NW64, P09132, O43516, Q8IV48, P83881, Q8WWL7, Q9Y237, Q96PU8, Q7Z2E3, Q9BRU9, P26583, Q9Y3C1
	GO:0000785	chromatin	9	8	1	0	5.70826	0.00321769	0.180111	P05114, Q6FI13, Q7Z2E3, Q15651, Q99877, P68400, Q8IUE6, Q5SSJ5, Q16777
	GO:0022625	cytosolic large ribosomal subunit	5	4	0	1	11.7336	0.014049	0.875486	P62899, Q9NP64, P35268, Q96EH5, P62945
	GO:0005694	chromosome	12	9	3	0	3.20008	0.0169443	1.37127	Q9Y5N6, P05114, Q6FI13, Q96GD4, Q7Z2E3, Q15651, P26583, Q99877, P68400, Q8IUE6, Q5SSJ5, Q16777
	GO:0000786	nucleosome	5	5	0	0	10.6669	0.0170873	1.27717	Q6FI13, Q99877, Q8IUE6, Q5SSJ5, Q16777
	GO:0015630	microtubule cytoskeleton	14	8	6	2	2.70405	0.0219095	2.04406	P27695, O95793, Q1MSJ5, Q9H0B6, P06746, P11137, O14965, P53350, Q9Y237, O95835, Q96GD4, O95166, Q6ZT98, Q9NZA1
	GO:0032993	protein-DNA complex	5	5	0	0	8.09217	0.0368117	3.66096	Q6FI13, Q99877, Q8IUE6, Q5SSJ5, Q16777
Swissprot Keywords	NA	nucleus	78	33	40	8	1.9064	2.77538e-07	1.52476e-06	P23193, Q6NXQ0, Q99986, Q9BU74, Q9NX70, P49796, Q8WWL7, P53350, Q16527, Q13243, Q541A5, Q8N5S9, Q9UBP6, Q15560, Q9Y5N6, Q15561, Q9NQT5, Q9UMY1, Q9BWW4, Q9NW64, Q99877, P06746, Q53T94, P39748, Q16777, Q07955, Q9UBZ4, P83881, Q8IUE1, P05114, Q9Y237, Q96PU8, Q9H165, Q9BRU9, P61964, Q9BUG6, Q8IVW6, Q8IXJ9, Q9NX24, Q9NP64, O75475, Q5T860, Q8IUE6, Q8IV48, Q13356, Q96HR3, P20618, O76075, Q9Y675, Q9BTA9,…
		rna-binding	21	11	9	2	3.55212	0.000168884	0.0018558	P26196, Q6NXQ0, Q9NQT5, O95793, P35268, Q9NX24, Q9NW64, P09132, Q93062, Q8IV48, P83881, Q07955, Q9Y675, Q96PU8, Q96B01, Q6PKG0, Q71RC2, O75569, Q13243, Q9Y4Z0, Q9UBP6
		acetylation	60	31	23	8	1.77261	0.000271906	0.00448198	P23193, Q6NXQ0, Q9NZ93, Q9NX70, Q9ULC4, P62899, P62857, Q13243, Q541A5, Q7L4P6, Q08426, Q9UBP6, Q9Y285, Q9NQT5, Q9NW64, P50579, Q99877, Q53T94, P39748, Q16777, Q07955, P83881, P05114, Q9Y237, Q53FA7, Q71RC2, Q8TDX7, P61964, Q15067, P19784, Q8IVW6, O75937, Q9NP64, P68400, Q9BQ61, Q12792, Q8IUE6, Q13356, P20618, Q9BTA9, Q9Y675, Q6PKG0, Q16644, Q96GD4, Q9Y530, Q9Y3C1, P27695, Q15651, P09132, O14874,…
		phosphoprotein	102	43	49	13	1.34772	0.00420039	0.0924575	P23193, Q96DM3, Q6NXQ0, Q71UM5, Q3SX64, Q9Y3Y2, Q99986, O43516, P11137, P49796, P62857, Q541A5, Q9UBP6, Q9Y5N6, P26196, P50579, Q9HCH5, Q99877, Q96LR5, Q9UGJ0, Q9Y237, Q8IWP9, Q71RC2, Q92529, O75569, P61964, Q15067, Q8IVW6, Q8WUZ0, Q9NP64, P04040, O75475, Q12792, Q9BQ61, Q8IV48, P20618, Q9BTA9, Q6PKG0, Q16644, Q96GD4, Q8IU85, Q8WY36, P27695, Q1MSJ5, P35711, O15205, P35236, Q96B01, Q6FI13, P13051,…
		ribonucleoprotein	13	7	3	4	3.60093	0.00922428	0.305008	Q71UM5, P35268, Q9NP64, Q9NX24, P09132, P62945, P83881, Q9Y675, P62899, P62857, Q96EH5, P49406, Q9Y4Z0
		dna-binding	28	13	15	1	2.16379	0.0110122	0.303715	Q8IVW6, P23193, Q9BU74, O75475, Q5T860, Q8IUE6, Q8WY36, Q9Y5N6, Q15560, Q15561, Q9BWW4, Q15651, P06746, Q99877, P35711, Q53T94, Q16777, Q8IUE1, P05114, Q9Y237, Q96B01, Q6FI13, Q7Z2E3, O60869, P26583, P78347, Q5SSJ5, Q9BUG6
		chromosomal protein	8	7	1	0	5.79259	0.0133152	0.51418	P05114, Q6FI13, Q96GD4, P26583, Q99877, Q8IUE6, Q5SSJ5, Q16777
		serine/threonine-protein kinase	17	7	8	4	2.54213	0.0280241	1.24151	P19784, Q8N2I9, P49841, Q562F5, O96013, Q99986, P68400, O14965, P53350, Q16644, O95835, Q96GD4, Q8TDX7, Q8IU85, Q8IW41, Q8N5S9, P78368
